# Supplementary material for: Interference-Free Measurement of Urinary Angiotensin-Converting Enzyme (ACE) Activity: Diagnostic and Therapeutic Monitoring Implications
Source: Biomedicines. 2025 Oct 16;13(10):2528. doi: 10.3390/biomedicines13102528 (PMC12562155; doi:10.3390/biomedicines13102528)
Supplement: Supplementary file 1 [file biomedicines-13-02528-s001.zip]

Archive with 1 entries (1 files):
- biomedicines-3880775-supplementary.pdf
